# Supplementary material for: Using Centromere Mediated Genome Elimination to Elucidate the Functional Redundancy of Candidate Telomere Binding Proteins in Arabidopsis thaliana
Source: Front Genet. 2016 Jan 5;6:349. doi: 10.3389/fgene.2015.00349 (PMC4700174; doi:10.3389/fgene.2015.00349)
Supplement: Supplementary file 1 [file Table_1.XLSX]

## Sheet: Sheet1
Supplementary Tabel 1. A. thaliana mutant lines and oligonucleotides used for their genotyping.
T-DNA line	Oligo	Sequence (5' to 3')
trfl9 (GK-036D11)	GKTDNA-TRFL9	ATATTGACCATCATACTCATTGC
	GKGSP-TRFL9-F	AGTATTTGGACGACATGGACTTTC
	GKGSP-TRFL9-R	ACTGTTTCTTTTCATCTTGTCTCG
tbp1-1 (FLAG_072C05) See Hwang et al. (2007)	TBP1-KO-F	CTTCTCCAGCGTTAGAGACTGGAAT
	TBP1-KO-R	CCATGGTCCTACCACCAAATTACAT
	L1 (T-DNALB)	CTACAAATTGCCTTTTCTTATCGAC
trp1 (SALK_125033)	atTRP1-F	TACTGTTGGCTCATTGAAGGTAAC
	atTRP1-R	TCTCCTCTCCTCTGTTGTGGAGATATC
	LBb1.3	ATTTTGCCGATTTCGGAAC
trfl1 (SALK_052864)	TRFL1-R	ATACCATGGCTTTGCATCTGCAAATAC
	TRFL1-F	ATTAGGGTTTTAGAATGGTTTATCAG
	LBb1.3	ATTTTGCCGATTTCGGAAC
trfl2 (SAIL_73_G01)	TRFL2-F	TTTAGGTCAACTCTGCGTATTGGAG
	TRFL2-R	AGGTACATTACAGGGACGTGCAAAG
	SAIL-LB1	GCCTTTTCAGAAATGGATAAATAGCCTTGCTTCC
trfl4 (SAIL_73_F07)	TRFL4-F	ACGGACCCTAGGACCTGATTTTG
	TRFL4-R	ACCGAATTGTTATCGGCTCGTTG
	SAIL-LB1	GCCTTTTCAGAAATGGATAAATAGCCTTGCTTCC
